# Supplementary material for: Cervical Multifidus Fatty Degeneration and Bony Foraminal Stenosis Are Associated with Unsuccessful Response to Stellate Ganglion Block in Cervical Radicular Pain: A Retrospective Study
Source: Medicina (Kaunas). 2026 Jun 5;62(6):1097. doi: 10.3390/medicina62061097 (PMC13303820; doi:10.3390/medicina62061097)
Supplement: Supplementary file 1 [file medicina-62-01097-s001.zip]

Archive with 4 entries (4 files):
- Supplementary Table S4.pdf
- Supplementary Table S1.pdf
- Supplementary Table S2.pdf
- Supplementary Table S3.pdf
